# Supplementary material for: Mycelium Dispersion from Fusarium oxysporum f. sp. dianthi Elicits a Reduction of Wilt Severity and Influences Phenolic Profiles of Carnation (Dianthus caryophyllus L.) Roots
Source: Plants (Basel). 2021 Jul 15;10(7):1447. doi: 10.3390/plants10071447 (PMC8309455; doi:10.3390/plants10071447)
Supplement: Supplementary file 1 [file plants-10-01447-s001.zip]

Archive with 1 entries (1 files):
- plants-1260172-supplementary.pdf
